# Supplementary material for: Psychological Distress and Coping Ability of Women at High Risk of Hereditary Breast and Ovarian Cancer before Undergoing Genetic Counseling—An Exploratory Study from Germany
Source: Int J Environ Res Public Health. 2021 Apr 19;18(8):4338. doi: 10.3390/ijerph18084338 (PMC8073852; doi:10.3390/ijerph18084338)
Supplement: Supplementary file 1 [file ijerph-18-04338-s001.zip]

Archive with 1 entries (1 files):
- ijerph-1116433-supplementary.pdf
